# Supplementary material for: Enhancing the Viability of a Small Giant Panda Population Through Individual Introduction From a Larger Conspecific Group: A Scientific Simulation Study
Source: Animals (Basel). 2024 Aug 14;14(16):2345. doi: 10.3390/ani14162345 (PMC11350795; doi:10.3390/ani14162345)
Supplement: Supplementary file 1 [file animals-14-02345-s001.zip]

Archive with 1 entries (1 files):
- animals-3096044-supplementary.pdf
